# Supplementary material for: A CRISPR/Cas9 screen in embryonic stem cells reveals that Mdm2 regulates totipotency exit
Source: Commun Biol. 2024 Jul 3;7:809. doi: 10.1038/s42003-024-06507-9 (PMC11222520; doi:10.1038/s42003-024-06507-9)
Supplement: Supplementary file 3 — Supplementary Data 1 [file 42003_2024_6507_MOESM3_ESM.xlsx]

## Sheet: Fig 1
Fig 1b
	Control	Screen
Replicate 1	0.51	0.62
Replicate 2	0.5	0.62
Replicate 3	0.46	0.67

## Sheet: Fig2
Fig2b
	sgMdm2	sgTcl1	sgZmym2	sgTtc12	sgOlfr867	sgMapk10	sgH1foo	sgMap2k3	sgOrai1	sgEno3	sgDDX49	SgSlc26a4	sgUhrf1	sgMnt	sgZfp93	sgThoc1	sgBaz1a	sgPpp2r2c	WT	Mapk10	WT
Replicate 1	10.88	7.94	5.44	3.62	2.9	2.78	6.54	3.52	2.5	2.5	1.82	1.34	0.64	1.4	1.76	0.84	0.82	2	0.8	2.78
Replicate 2	6.2	10.72	7.02	5.82	5.76	4.86	1.72	3.28	3.22	2.66	1.38	1.24	0.88	1.1	0.96	0.76	0.46	0.42	1	4.86
Replicate 3	7.08	4.68	5.88	1.24	2.46	4.08	1.78	3.56	3.98	2.96	0.38	0.74	2.32	1	1.6	0.72	0.38	0.22	1.2	4.08
Fig2c
	WT			sgZmym2-9			sgZmym2-10			sgZmym2-13
	Replicate 1	Replicate 2	Replicate 3	Replicate 1	Replicate 2	Replicate 3	Replicate 1	Replicate 2	Replicate 3	Replicate 1	Replicate 2	Replicate 3
Dux	1.18054	0.868207	0.975656	2.63191	2.25967	2.66865	2.2649	2.69343	3.554	1.57947	2.11322	1.777
Zscan4	0.937354	1.02101	1.04488	1.45397	1.6245	1.43396	1.31342	1.74513	1.65099	0.675175	0.754364	0.629961
Gm4340	1.17555	0.939523	0.905425	1.22264	1.11729	1.17283	2.62685	2.81539	2.66352	0.625609	0.694157	0.848704
Tcstv3	1.16473	0.959264	0.895025	2.78949	2.07053	2.39496	6.9323	6.37901	8.07428	2.43401	2.46798	2.62685
Fig2d
	WT			sgMdm2-15			sgMdm2-19			sgMdm2-21
	Replicate 1	Replicate 2	Replicate 3	Replicate 1	Replicate 2	Replicate 3	Replicate 1	Replicate 2	Replicate 3	Replicate 1	Replicate 2	Replicate 3
Dux	0.903683	1.23732	0.894336	5.10021	1.74177	2.37933	8.32368	9.5614	9.29995	4.30861	3.88314	2.94287
Zscan4	1.07674	0.981686	0.946058	3.43426	3.20428	3.41054	11.3661	13.147	11.5248	3.47417	3.85483	4.2772
Gm4340	0.968171	1.03526	0.997692	2.12874	1.90528	2.15846	4.82323	4.34694	4.89056	3.47417	3.30962	3.37916
Tcstv3	1.01552	0.877957	1.1216	5.31065	4.75317	4.31359	11.201	11.596	9.88716	5.75795	4.6446	6.34472
Fig2e
	WT			sgTcl1-4			sgTcl1-19			sgTcl1-23
	Replicate 1	Replicate 2	Replicate 3	Replicate 1	Replicate 2	Replicate 3	Replicate 1	Replicate 2	Replicate 3	Replicate 1	Replicate 2	Replicate 3
Dux	0.971906	0.86587	1.18829	2.71112	2.9874	2.15679	2.00308	2.11729	3.16504	0.560799	0.45551	0.755527
Zscan4	0.971158	0.899863	1.14428	3.06194	3.82231	3.79591	3.59945	3.67509	3.77841	0.642207	0.603368	0.655702
Gm4340	0.925162	0.946787	1.14164	1.76269	1.64465	1.49255	1.89357	1.82907	1.64845	0.294113	0.274418	0.250771
Tcstv3	1.05702	0.90125	1.04972	2.37293	2.63293	2.26054	2.44528	3.24901	3.36359	0.268563	0.401461	0.337587
Fig2f
	WT			sgTtc12-8			sgTtc12-7			sgTtc12-18
	Replicate 1	Replicate 2	Replicate 3	Replicate 1	Replicate 2	Replicate 3	Replicate 1	Replicate 2	Replicate 3	Replicate 1	Replicate 2	Replicate 3
Dux	0.831878	1.17374	1.02416	5.29432	6.29604	3.92977	5.1258	4.55603	4.65176	5.84733	6.09564	5.34347
Zscan4	0.956314	0.971906	1.07591	8.95208	8.46918	9.39714	9.16132	9.41888	10.0949	11.0468	10.5236	15.1953
Gm4340	0.892272	1.13463	0.987753	5.48524	5.04745	4.6446	4.16665	3.20181	3.67792	4.05272	3.91467	4.2542
Tcstv3	1.00851	0.917357	1.08089	6.58366	7.6682	7.88379	5.86537	6.1998	5.47258	8.01233	8.64714	7.22112
Fig2g
	WT			sgOlfr867-7			sgOlfr867-15			sgOlfr867-20
	Replicate 1	Replicate 2	Replicate 3	Replicate 1	Replicate 2	Replicate 3	Replicate 1	Replicate 2	Replicate 3	Replicate 1	Replicate 2	Replicate 3
Dux	0.83541	1.04046	1.15047	2.41813	1.84534	1.26041	3.96473	4.13309	3.88314	12.7629	8.90052	13.4907
Zscan4	1.07425	1.02337	0.909618	4.16986	4.14106	3.86375	8.7746	9.33942	8.59402	36.2523	33.8246	33.8246
Gm4340	0.991564	1.02653	0.982442	1.57401	1.52039	1.37979	3.93886	3.45283	3.70065	8.36546	8.48223	8.42364
Tcstv3	1.01944	0.927302	1.05783	1.13114	1.22925	1.22076	4.4417	4.47259	4.38055	14.8026	15.5385	15.5385
Fig2h
	WT			sgMapk10-5			sgMapk10-10			sgMapk10-11
	Replicate 1	Replicate 2	Replicate 3	Replicate 1	Replicate 2	Replicate 3	Replicate 1	Replicate 2	Replicate 3	Replicate 1	Replicate 2	Replicate 3
Dux	1.02574	0.870551	1.11987	14.2544	13.6737	7.37853	1.1355	1.39797	0.643197	23.2636	29.2426	25.1067
Zscan4	0.929805	1.07549	1.08298	34.2572	27.4424	34.4954	0.968171	0.749154	1.217	60.3382	51.0911	60.7579
Gm4340	1.01552	1.01552	0.969663	21.6389	12.0049	12.4283	0.498462	0.523244	0.666906	38.3784	35.8083	34.5885
Tcstv3	0.937354	1.05214	1.01396	9.42614	10.173	10.1027	0.874583	1.03288	0.880666	40.5979	44.735	38.6751
Fig2i
	WT			sgH1foo-3			sgH1foo-13			sgH1foo-17
	Replicate 1	Replicate 2	Replicate 3	Replicate 1	Replicate 2	Replicate 3	Replicate 1	Replicate 2	Replicate 3	Replicate 1	Replicate 2	Replicate 3
Dux	1.20488	0.917357	0.904728	27.2633	35.4789	28.6188	27.1376	19.7287	24.9717	28.8845	28.8845	29.2877
Zscan4	1.03926	0.928016	1.03686	78.5509	78.5509	90.8589	34.0336	33.7985	36.2244	77.1123	75.0036	85.5614
Gm4340	0.923738	1.05133	1.0297	18.9688	17.5763	16.3992	17.6169	14.61	15.4431	18.8813	17.4952	14.917
Tcstv3	0.974154	0.974154	1.05377	78.0083	71.2864	73.8003	33.7985	31.3173	34.0336	112.899	94.9364	103.888
Fig2j
	WT			sgMap2k3-3			sgMap2k3-4			sgMap2k3-15
	Replicate 1	Replicate 2	Replicate 3	Replicate 1	Replicate 2	Replicate 3	Replicate 1	Replicate 2	Replicate 3	Replicate 1	Replicate 2	Replicate 3
Dux	1.02023	0.923738	1.0611	1.33381	1.74782	1.8863	1.64591	1.61204	1.70396	0.965193	0.594146	0.692022
Zscan4	1.03846	0.980175	0.982442	3.38959	3.55811	3.2969	3.10468	3.01978	2.85689	0.729229	0.699524	0.71919
Gm4340	1.0297	0.958526	1.01318	1.73976	1.57887	1.4937	1.38724	1.29435	1.19104	0.497312	0.480371	0.424025
Tcstv3	1.04086	0.991564	0.968917	1.72641	1.95583	1.6792	1.36709	1.26673	1.3766	0.547568	0.582815	0.514453
Fig2k
	WT			sgOrai1-5			sgOrai1-6			sgOrai1-22
	Replicate 1	Replicate 2	Replicate 3	Replicate 1	Replicate 2	Replicate 3	Replicate 1	Replicate 2	Replicate 3	Replicate 1	Replicate 2	Replicate 3
Dux	0.800453	1.07343	1.16384	39.3663	42.4852	40.7545	30.3205	31.1729	31.8279	14.7798	14.2764	12.0884
Zscan4	1.07012	1.06519	0.877281	71.3963	68.9643	66.6151	43.4448	43.747	45.6047	19.3525	21.1773	24.3263
Gm4340	1.01279	0.99654	0.987373	25.3105	23.7798	23.9452	15.5086	15.5086	15.6165	13.7212	12.8914	13.346
Tcstv3	1.11901	0.867873	1.0297	80.0163	86.3559	115.538	58.7109	58.7109	69.3371	24.9141	17.7394	17.3744
Fig2l
	WT			sgEno3-2			sgEno3-5			sgEno3-19
	Replicate 1	Replicate 2	Replicate 3	Replicate 1	Replicate 2	Replicate 3	Replicate 1	Replicate 2	Replicate 3	Replicate 1	Replicate 2	Replicate 3
Dux	1.21982	0.817902	1.00231	1.33484	1.77358	0.899171	3.03143	3.36359	2.09943	2.63902	1.65864	1.89212
Zscan4	0.857244	1.06519	1.09514	1.50293	1.622	1.51338	4.4417	4.53503	4.63032	1.97399	2.17514	2.05781
Gm4340	0.792479	1.0124	1.24641	0.982442	0.923027	0.826132	2.17012	1.82485	1.96943	1.13901	1.12333	1.16294
Tcstv3	0.845442	1.0481	1.12853	0.996157	0.975656	0.867205	3.28929	2.8635	2.80457	1.44171	1.33587	1.26381

## Sheet: Fig 3
Fig 3b
	sgMdm2-15	sgMdm2-19	sgMdm2-21
day0	2.82	3.1	2.77
day30	3.97	3.02	3.54
day50	5.44	2.99	1.8
Fig 3j
	WT	WT	WT	Mdm2-OE	Mdm2-OE	Mdm2-OE
	Replicate 1	Replicate 2	Replicate 3	Replicate 1	Replicate 2	Replicate 3
Dux	0.834445	1.21326	0.987753	0.108987	0.0783217	0.0494537
Zscan4	0.971906	0.951905	1.08089	0.191076	0.0901761	0.0596317
Gm4340	0.908218	1.04327	1.05539	0.120556	0.0392212	0.0389503
Tcstv3	1.04086	0.96445	0.996157	0.0784726	0.100018	0.0827556

## Sheet: Fig4
Fig 4b
	WT	WT	WT	Mdm2-KD	Mdm2-KD	Mdm2-KD	Mdm2-OE	Mdm2-OE	Mdm2-OE
G1	18.61	16.71	19.5	24.5	22.24	26.4	13.41	13.54	15.47
S	69.18	70.44	67.38	56.39	58.3	55.11	64.96	62.93	64.8
G2	12.2	12.85	13.12	19.11	19.46	18.49	21.62	23.53	19.73
Fig 4c
	WT	5 uM	10uM	15uM
Replicate 1	0.52	1.86	2.06	2.1
Replicate 2	0.66	0.78	2.33	1.56
Replicate 3	0.58	0.51	1.76	1.78
Fig 4d
	DMSO	DMSO	DMSO	Nutlin-3	Nutlin-3	Nutlin-3
G1	21.95	21.7	20.86	54.58	47.67	60.16
S	63.89	61.86	63.69	27.18	37.02	30.22
G2	14.16	16.45	15.45	18.32	15.31	9.62
Fig 4f
	DMSO	DMSO	DMSO	Nutlin-3	Nutlin-3	Nutlin-3
Dux	1.10786	0.962224	0.938077	4.81581	3.17725	5.04357
Zscan4	0.937354	1.04006	1.02574	9.98664	6.39377	13.2691
Gm4340	0.947516	1.02259	1.03208	32.4967	30.8149	43.4783
Tcstv3	0.976408	1.02495	0.99923	24.742	20.3302	26.3955

## Sheet: Fig 5
Fig5c
	WT-siNC	WT-siNC	WT-siNC	Mdm2 KD -siNC	Mdm2 KD -siNC	Mdm2 KD -siNC	Mdm2 KD -siDUX	Mdm2 KD -siDUX	Mdm2 KD -siDUX
DUX	0.93	1.04	1.03	9.47	6.42	10.29	0.23	0.21	0.19
ZSCAN4	1.2	0.9	0.92	14.29	14.39	16.53	0.2	0.22	0.18
GM4340	1.05	1.07	0.89	13.64	13.74	13.09	0.22	0.23	0.24
TCSTV3	0.93	1.04	1.03	3.49	4.36	4.01	0.26	0.27	0.31
Fig 5e
	WT	WT	WT	SUZ12 KO	SUZ12 KO	SUZ12 KO
DUX	0.90682	1.06848	1.03208	2.18186	2.85909	2.56488
ZSCAN4	0.526883	1.3246	1.43285	6.691	9.18251	8.10543
Fig 5f
WT	WT	WT	Suz12-KO	Suz12-KO	Suz12-KO
0.52	0.66	0.58	2.21	1.52	2.49
Fig 5i
	2-3 cell	4-6 cell	8-16 cell	morula
E1.5	0.421	0.579
E1.5 i	0.7727	0.2272
E2.5	0.0526	0.2631	0.6842
E2.5 i	0.5	0.409	0.0454
E3.5	0	0.1052	0.1579	0.7368
E3.5 i	0.5	0.25	0	0.25

## Sheet: Fig6
Fig 6a
	Mdm2	Dux
zygote	87.038	13.8939
2-cell	54.741	27.69
4-cell	80.885	1.00783
8-cell	25.316	0.050098
ICM	27.764	0.14865
Fig 6c
	2-3 cell	4-6 cell	8-16 cell	morula
E1.5	0.85	0.15
E1.5 i	0.947	0.0526
E2.5	0.2857	0.5238	0.1904
E2.5 i	0.6315	0.3684
E3.5	0.1428	0.0476		0.8095
E3.5 i	0.414	0.1176	0.0588	0.4117
Fig 6d
	MDM2	DUXA
zygote	1.571	87.454
2-cell	1.716	105.901
4-cell	1.601	113.363
8-cell	8.996	156.17
Morula	16.145	51.974
ICM	49.818	2.645
Fig 6f
	DMSO	Nutlin-3
Replicate 1	32	10
Replicate 2	22	8
Replicate 3	20	6

## Sheet: Supplementary Fig3
Supplementary Fig2a
	WT			sgZmym2-9			sgZmym2-10			sgZmym2-13
	Replicate 1	Replicate 2	Replicate 3	Replicate 1	Replicate 2	Replicate 3	Replicate 1	Replicate 2	Replicate 3	Replicate 1	Replicate 2	Replicate 3
Oct4	1.12419	1.12419	0.791259	0.834445	0.900557	0.746849	0.399611	0.44648	0.44648	0.969663	0.755527	0.680919
Rex1	1.0859	1.14252	0.806021	0.385701	0.41626	0.430939	0.416901	0.378346	0.375732	0.477053	0.448202	0.454459
Nanog	1.29235	0.928731	0.833161	0.317905	0.408007	0.4954	0.240741	0.206692	0.215469	0.308498	0.390483	0.337587
Sox2	0.980175	1.12853	0.904031	0.53014	0.53754	0.505031	0.406439	0.470123	0.438641	0.470123	0.353826	0.33474
Supplementary Fig2b
	WT			sgMdm2-15			sgMdm2-19			sgMdm2-21
	Replicate 1	Replicate 2	Replicate 3	Replicate 1	Replicate 2	Replicate 3	Replicate 1	Replicate 2	Replicate 3	Replicate 1	Replicate 2	Replicate 3
Oct4	1.03766	0.97041	0.993092	0.965936	0.82932	0.840896	1.24545	1.10701	0.899171	0.670511	0.647671	0.775572
Rex1	1.01474	1.01006	0.975656	0.420772	0.389882	0.387189	0.851323	0.822323	0.839602	0.313046	0.357111	0.330895
Nanog	1.30234	1.00773	0.761955	1.00309	0.929447	1.03129	1.51688	1.27554	1.42515	0.881344	0.971158	0.833803
Sox2	1.0218	1.07012	0.914536	0.593688	0.538784	0.506199	0.556496	0.694692	0.671028	0.441692	0.48334	0.476686
Supplementary Fig2c
	WT			sgTcl1-4			sgTcl1-19			sgTcl1-23
	Replicate 1	Replicate 2	Replicate 3	Replicate 1	Replicate 2	Replicate 3	Replicate 1	Replicate 2	Replicate 3	Replicate 1	Replicate 2	Replicate 3
Oct4	0.909618	1.36604	0.80478	0.670511	0.759611	0.537126	0.676737	0.573024	0.443396	0.727546	0.712574	0.664855
Rex1	0.883383	1.24066	0.895715	0.300293	0.300293	0.321846	0.419801	0.271266	0.33629	0.623205	0.725867	0.542531
Nanog	1.05865	1.16653	0.809754	0.351652	0.354098	0.415299	0.377764	0.766074	0.58868	0.673617	0.578344	0.496546
Sox2	0.895715	1.27554	0.883383	0.440672	0.422721	0.405501	0.356287	0.441692	0.637771	0.589587	0.799837	0.899863
Supplementary Fig2d
	WT			sgTtc12-8			sgTtc12-7			sgTtc12-18
	Replicate 1	Replicate 2	Replicate 3	Replicate 1	Replicate 2	Replicate 3	Replicate 1	Replicate 2	Replicate 3	Replicate 1	Replicate 2	Replicate 3
Oct4	1.11987	1.00696	0.886791	1.3566	1.71713	0.952638	0.766664	0.644685	0.618423	1.68179	1.60214	1.1487
Rex1	1.28145	0.986993	0.79065	1.10275	1.14958	1.02891	1.00541	1.10786	1.06273	1.42515	1.40553	1.42515
Nanog	0.90682	0.90682	1.21607	0.687241	0.757275	1.42295	1.13725	1.82204	1.4495	1.50409	1.10872	2.05464
Sox2	0.831878	1.42186	0.845442	0.654188	0.8054	0.66332	1.27849	0.64817	0.885426	1.03367	0.828043	1.69088
Supplementary Fig2e
	WT			sgOlfr867-7			sgOlfr867-15			sgOlfr867-20
	Replicate 1	Replicate 2	Replicate 3	Replicate 1	Replicate 2	Replicate 3	Replicate 1	Replicate 2	Replicate 3	Replicate 1	Replicate 2	Replicate 3
Oct4	0.97942	1.07674	0.948246	0.97041	0.93088	0.788218	0.943874	0.89296	0.766664	1.69349	1.55833	1.65864
Rex1	1.00773	0.984715	1.00773	0.843491	0.781569	0.77617	0.760197	0.803542	0.657218	2.06734	2.26228	2.0248
Nanog	1.05865	0.962965	0.98093	0.78398	0.828681	0.794924	0.492737	0.475952	0.485953	2.0594	1.54995	2.16178
Sox2	1.02416	1.01709	0.960003	0.971158	0.925162	0.906122	0.720853	0.658739	0.614625	1.35765	1.5813	1.62576
Supplementary Fig2f
	WT			sgMapk10-5			sgMapk10-10			sgMapk10-11
	Replicate 1	Replicate 2	Replicate 3	Replicate 1	Replicate 2	Replicate 3	Replicate 1	Replicate 2	Replicate 3	Replicate 1	Replicate 2	Replicate 3
Oct4	1.26186	0.840249	0.943148	1.88194	1.71978	1.46634	1.04649	1.1938	0.983199	0.642702	0.583265	0.612262
Rex1	1.09261	0.962224	0.951172	0.883383	1.26673	0.901945	0.829959	0.889527	1.00773	0.570821	0.763718	0.543786
Nanog	1.24258	0.92445	0.870551	0.833161	1.13027	0.676737	1.40444	0.858565	0.907519	0.271057	0.527289	0.478525
Sox2	0.974905	0.926588	1.10701	1.51922	1.73307	1.33176	0.911722	0.997692	1.18646	0.66128	0.797377	0.409897
Supplementary Fig2g
	WT			sgH1foo-3			sgH1foo-13			sgH1foo-17
	Replicate 1	Replicate 2	Replicate 3	Replicate 1	Replicate 2	Replicate 3	Replicate 1	Replicate 2	Replicate 3	Replicate 1	Replicate 2	Replicate 3
Oct4	1.11471	1.03526	0.866537	1.16743	1.1355	0.968171	0.95705	0.880666	0.761368	1.24258	1.05214	1.0163
Rex1	1.10701	1.0611	0.851323	1.52979	1.52861	1.43506	0.799221	0.956314	0.699524	1.92297	2.33306	1.8675
Nanog	1.33484	0.93088	0.80478	1.8489	2.29209	2.15348	0.547147	0.524858	0.547147	1.9816	2.06575	1.47087
Sox2	1.18372	0.99539	0.848704	1.59107	1.52626	1.70527	1.54043	1.70921	1.39797	2.67586	2.78949	2.80889
Supplementary Fig2h
	WT			sgMap2k3-3			sgMap2k3-4			sgMap2k3-15
	Replicate 1	Replicate 2	Replicate 3	Replicate 1	Replicate 2	Replicate 3	Replicate 1	Replicate 2	Replicate 3	Replicate 1	Replicate 2	Replicate 3
Oct4	1.26284	0.935191	0.846745	0.854607	0.872564	0.66128	1.38511	1.16473	0.939523	0.547147	0.646176	0.469761
Rex1	1.07425	0.983957	0.946058	1.63959	1.35974	1.00231	1.23971	1.29235	0.920188	0.329877	0.371131	0.316439
Nanog	1.15847	0.882023	0.978666	0.625127	0.86587	0.836375	0.4694	0.408636	0.619377	0.510113	0.441012	0.663831
Sox2	0.954107	1.1036	0.949708	0.898478	0.996924	1.4495	1.21607	1.15047	1.56073	0.429944	0.551802	0.429944
Supplementary Fig2i
	WT			sgOrai1-5			sgOrai1-6			sgOrai1-22
	Replicate 1	Replicate 2	Replicate 3	Replicate 1	Replicate 2	Replicate 3	Replicate 1	Replicate 2	Replicate 3	Replicate 1	Replicate 2	Replicate 3
Oct4	0.804161	1.04649	1.18829	1.61951	2.09298	1.71185	1.28838	1.28838	1.31545	0.580575	0.60944	0.63532
Rex1	0.965936	1.04972	0.986233	1.83613	2.00926	2.30804	1.47087	1.36289	1.28046	0.597358	0.622725	0.640232
Nanog	0.974154	0.923738	1.11128	4.33357	4.12832	4.8084	2.72368	2.57676	2.52373	0.729791	0.734867	0.58868
Sox2	0.922316	1.06191	1.02101	2.15846	2.21914	2.01391	2.17347	1.89212	1.81504	1.00696	0.812252	0.554785
Supplementary Fig2j
	WT			sgEno3-2			sgEno3-5			sgEno3-19
	Replicate 1	Replicate 2	Replicate 3	Replicate 1	Replicate 2	Replicate 3	Replicate 1	Replicate 2	Replicate 3	Replicate 1	Replicate 2	Replicate 3
Oct4	1.31039	0.941696	0.810378	0.831238	0.866537	0.819794	0.939523	0.952638	0.790041	0.775572	0.713672	0.713672
Rex1	1.08841	1.00618	0.913128	0.366586	0.346811	0.332684	0.822957	0.846093	0.828681	0.674655	0.674655	0.603833
Nanog	1.17736	0.983199	0.863872	0.478157	0.474854	0.60944	0.529324	0.525667	0.54799	0.396545	0.369989	0.427962
Sox2	1.22547	0.993092	0.82169	0.353553	0.384219	0.363493	0.676737	0.681444	0.640232	0.389582	0.426317	0.524858

## Sheet: Supplementary Fig4
Supplementary Fig4b
	WT	WT	WT	sgMdm2-15	sgMdm2-19	sgMdm2-21
Klf4	1.03	0.98	0.99	0.21	0.533333	0.253333
Tcl1	0.99	1	1.01	0.17	0.39	0.18
Tbx3	0.99	0.99	1.02	0.0733333	0.176667	0.0733333
Esrrb	0.96	1.02	1.02	0.376667	0.366667	0.266667
Klf2	0.96	0.99	1.05	0.536667	0.406667	0.443333

## Sheet: Supplementary Fig5
Supplementary Fig5c
	WT	WT	WT	Mdm2-KD	Mdm2-KD	Mdm2-KD
1 day	1	1	1	1	1	1
2 days	3.64	3.4	3.52	3.45	3.89	3.28
3 days	5.1	5.1	4.5	4.5	5	5.4
4 days	15.3	16.7	14.6	13	12.2	11.8
5 days	29.1	29.6	29.8	25.8	25.2	22.9
6 days	36.5	32.9	38.6	28.1	27.8	28.4

## Sheet: Supplementary Fig6
Supplementary Fig6c
	Suz12	Eed	Ezh1
zygote	33.4076	87.7257	22.0075
early 2-cell	39.9965	92.9271	19.6909
late 2-cell	79.4418	30.3539	13.9306
4-cell	49.6022	45.6722	16.9192
8-cell	33.2892	67.9226	3.93827
ICM	28.9639	70.0205	4.48222
